# Supplementary material for: Epidemiology and antimicrobial resistance of staphylococci other than Staphylococcus aureus from domestic animals and livestock in Africa: a systematic review
Source: Front Vet Sci. 2022 Dec 13;9:1059054. doi: 10.3389/fvets.2022.1059054 (PMC9792789; doi:10.3389/fvets.2022.1059054)
Supplement: Supplementary file 3 [file Table_3.XLSX]

## Sheet: Supplementary_2a
Author	Year	Enrichment Media	Method of Species Identification	Guideline for Classification(e.g eucast/clsi etc)	Method of Antibiotic Susceptibility Testing (AST)
Ndahetuye	2019	Blood Agar	Phenotypic (biochemical) & Matrix-assisted laser desorption/ionization-time of flight (MALDI-TOF)	Not Indicated	Disc diffusion
Zaatout	2019	Tryptone Soya Broth	Phenotypic (API-STAPH)	Not Applicable	AST not performed
Mdegela	2005	Not Indicated	Phenotypic (biochemical)		Disc diffusion
Workineh	2002	Blood agar	Phenotypic (biochemical)	Not Applicable	AST not performed
Kateete	2013	Blood Agar and Tryptone Soya Agar	BD phoenix		Phoenix 100 ID/AST system
Mdegela	2004	Not Indicated	Phenotypic (biochemical)	NCCLS	Disc diffusion
Suleiman	2018	Blood Agar	Phenotypic (biochemical)	Derived from provided datasheets attached to the sensitivity kits from HiMedia laboratory PVTltd, Mumbai India	Disc diffusion
Kudinha	2002	Blood Agar	Phenotypic (biochemical)		Disc diffusion
Mahlangu	2018	Blood Agar	Phenotypic (biochemical)	Not Indicated	Disc diffusion
Regassa	2013	Blood agar	Phenotypic (biochemical)	AST not performed	Not Applicable
Mbilu	2007	Blood Agar	Phenotypic (biochemical)		Not Applicable
Seligsohn	2020	Blood Agar	Matrix-assisted laser desorption/ionization-time of flight (MALDI-TOF)	CLSI & EUCAST	MIC
Toroitich	2017	Not indicated	Phenotyoic (biochemical)	Not Applicable	AST not performed
Okoko	2020	Blood Agar	Phenotypic (biochemical)		Disc diffusion
Guendouze	2017	Bloog Agar	Matrix-assisted laser desorption/ionization-time of flight (MALDI-TOF)	Not Applicable	AST not performed
			16SrDNA
Gadir	2005	Not Indicated	Phenotypic (biochemical)	NCCLS, 1990-1997	Disc diffusion
Qekwana	2017	Not Indicated	Phenotypic (biochemical)	CLSI	Disc diffusion
Gharsa	2013	Tryptone Soya Broth	Phenotypic (biochemical)	CLSI, 2012	Disc diffusion
			Restriction fragment length polymorphism (RFLP)
Blunt	2013	Blood Agar	Phenotypic (biochemical)	CLSI 2008	Disc diffusion
Gharsa	2015	Tryptone Soya Broth	Phenotypic (biochemical)		Disc diffusion
			Multiplex PCR
			pta gene, Restriction fragment length polymorphism (RFLP)
			sodA & 16SrdNA sequencing, nuc gene sequencing
Kelly	1992	Blood Agar	Phenotypic (biochemical)		Disc diffusion
Fahmy	2020	Phenotypic (biochemical)		CLSI 2018	Disc diffusion
Bakir	2011	Not Indicated	Not Indicated	CASFM	Disc diffusion
				NCCLS
Guta	2002	BrainHeart Infusion Agar	Phenotypic (API-STAPH)	NCCLS	Disc diffusion
		Nutrient Agar
Dalis	2010	Blood Agar	Phenotypic (biochemical)	Not Applicable	AST not performed
Hatem	2013	Blood Agar	phenotypic (biochemical)	NCCLS	Disc diffusion
Hadef	2018	Blood Agar	phenotypic (biochemical)	Not Applicable	AST not performed
		Nutrient Agar
Ajuwape	2005	Blood Agar	phenotypic (biochemical)	Not Applicable	AST not performed
Ajuwape	2006	Blood Agar	phenotypic	Not Applicable	AST not performed
Getahun	2008	Blood Agar	phenotypic (biochemical)	Not Indicated	Disc diffusion method
Dego	2003	Blood Agar (containing 7% citrated sheep blood)	phenotypic (biochemical)	Not Applicable	AST not performed
Antók	2019	Blood Agar	Phenotypic (biochemical)	CLSI, 2018	Disc diffusion
			Matrix-assisted laser desorption/ionization-time of flight (MALDI-TOF)
Björk	2014	Blood Agar	Phenotypic (CAMP-reaction test and the coagulase test)	Not Applicable	AST not performed
			Matrix-assisted laser desorption/ionization-time of flight (MALDI-TOF)
Ahmed	2020	Blood Agar (Oxoid Deutschland GmbH, Wesel, Germany), supplemented with 5% sheep red blood cells	Matrix-assisted laser desorption/ionization-time of flight (MALDI-TOF)	Not mentioned	MIC by broth microdilution
Alawa	2000	Blood Agar	Phenotypc (biochemical)	Not Applicable	AST not performed
		Nutrient Agar		Not Applicable	AST not performed
El-Jakee	2013	Blood Agar	Phenotypic (API-STAPH)	Not Applicable	AST not performed
			PCR (16SrRNA)
Fatima	2013		Phenotypic (API-STAPH)	Not Applicable	AST not performed
Abdalhamed	2018	Blood Agar	Phenotypic (API-STAPH)	CLSI	Disc diffusion
					Broth microdilution
Chah	2014	Blood Agar (5% sheep blood)	phenotypic (biohemical)	CLSI (2010)	Disc diffusion
		Nutrient agar	PCR, sodA gene
El-Ashker	2020	Blood Agar	Matrix-assisted laser desorption/ionization-time of flight (MALDI-TOF)	EUCAST	Broth microdilution
			Phenotypic (biochemical)	CLSI (2018)
Amer	2019	Tryptone Soya Broth	Phenotypic (biochemical)	Not Applicable	AsT not performed
		Blood Agar
		Nutrient Agar
		Tryptone Soya Agar
Chukwu	2012	Brain Heart Infusion Broth	Phenotypic (biochemical)	Not Applicable	AST not performed
		Blood Agar
Elnageh	2021	Blood Agar	BD Phoenix (PAMS, MSBD Biosciences, Sparks Md, USA)	not mentioned	BD Phoenix (PAMS, MSBD Biosciences, Sparks Md, USA)
Gadir	2005	Blood Agar	Phenotypic (biochemical)	Not Applicable	AST not performed
Dabele	2021	Blood Agar ( 7% heparinized sheep blood)	Phoenix machine	Phoenix system manual	phoenix system
		Nutrient Agar		CLSI
		Nutrient Slants
Gabli	2019	Blood Agar (5%)	Phentotypic API 20 tests (API bioMérieux, France)	Not Applicable	AST not performed
Dhaouadi	2020	Brain Heart Infusion Broth	Phenotypic ( API-STAPH)	CLSI	Disc diffusion
			16SRNA
Adegoke	2014	Nutrient broth	Phenotypic (API-STAPH)	CLSI 2008	Disc diffusion
			PCR
Danmallam	2019	Blood Agar	Phenotypic (biochemical)	Not Applicable	AST not performed
		Nutrient Agar
El-Razik	2017	Tryptone Soya Broth	Phenotypic (API-STAPH)	CLSI	Disc diffusion method
		Tryptone Soya Agar (supplemented with 5% bovine blood)
Abdel-Moein	2020	Not Indicated	Phenotypic (biochemical)	CLSI 2018	Not Indicated
			16 S rRNA
Kivaria	2007	Blood Agar	Phenotypic (biochemical)	Not Applicable	AST not performed
Ugochukwu	1991	Blood Agar	Phenotypic (biochemical)	Not Applicable	AST not performed
		Nutrient agar
Phophi	2019	Tryptose Blood Agar	Phenotypic	CLSI	Disc diffusion
			Matrix-assisted laser desorption/ionization-time of flight (MALDI-TOF)
Qekwana	2017	Blood Agar	Phenotypic (biochemical)	CLSI	Disc diffusion
Ugwu	2015	Nutrient Agar	Phenotypic	CLSI, 2014	Disc diffusion
		Brain Heart Infusion	PCR (sodA gene)	EUCAST
			16S rRNA gene
Osman	2016	Blood Agar	Phenotypic (API-STAPH)	CLSI 2012	Disc diffusion
Klibi	2018	Not Indicated	Phenotypic (biochemical)	CLSI, 2015	Disc diffusion
Pekana	2017	Blood Agar	Phenotypic (API-STAPH)	CLSI 2006	Disc diffusion
Osman	2019	Not indicated	Phenotypic (API-STAPH)	CLSI 2011	Disc diffusion
			16S rRNA
Moawad	2019	Buffered Peptone Water	MALDI	CLSI	Broth microdilution
		Blood Water	Phenotypic (biochemical)	EUCAST
Youssif	2021	Not indicated	Phenotypic	CLSI 2016	Vitek 2
			Vitek 2
Prior	2022	Not indicated	PCR	CLSI, 2015	Disc diffusion
			PCR-RFLP
Alebie	2021	Blood agar	Phenotypic/Biochemical	Not Applicable	AST not performed
		Nutrient Agar
Monday	2022	Mannitol salt Agar	Phenotypic	CLSI, 2015	Disc diffusion
		Nutrient Agar	Biochemical
			API-STAPH
Razali	2022	Brain Heart Infusion Broth	API-STAPH	Not Indicated	Disc diffusion
		Mannitol Salt Agar	Matrix-assisted laser desorption/ionization-time of flight (MALDI-TOF)
Fesseha	2021	MacConkey Agar (7% defibrinated bovine blood)	Phenotypic/Biochemical	Not Applicable	AST not performed
		Blood Agar Base
		Mannitol Salt Agar
		Purple Agar
		Nutrient Medium Broth
Ahmed	2021	Sheep Blood Agar	Biochemical	CLSI 2018	Disc diffusion
		Mannitol Salt Agar	API-STAPH
		Baird-Parker Agar
		Edward’s Medium
		MacConkey’s Agar
Ikwap	2021	Mueller Hinton Broth	Phenotypic/Biochemical	EUCAST	Broth Microdilution
		Tryptone Soya Broth	Matrix-assisted laser desorption/ionization-time of flight (MALDI-TOF)
		Oxoid Brilliance MRSA 2 Agar
Abed	2021	Blood Agar	Phenotypic ((API-STAPH)/16SRDNA work	CLSI, 2018	Disc diffusion
Abunna	2022	Blood Agar	Phenotypic	CLSI	Disc diffusion
Schmidt	2015	Blood Agar	Phenotypic, Multiplex PCR and Maldi-Tof	CLSI	Disc diffusion
Othman	2021	Blood Agar	Phenotypic (biochemical) and BD Pheonix	CLSI	Disc diffusion
Lawal	2021	Tryptone Soya Broth	Phenotypic	CLSI 2015	Disc diffusion
Levi	2022	Mannitol Salt Agar	Phenotypic	CLSI	Disc diffusion

## Sheet: Supplementary_3
NB: blank cells under antibiotics means not tested								AMINOGLYCOSIDES						FLUOROQUINOLONES							GLYCOPEPETIDES	LINCOSAMIDES			MACROLIDES			METHICILLIN		PENICILLINS							STEROIDS	SULFONAMIDES		TETRACYCLINES
Number of nonsusceptible isolates (R+I)
Country	Region	Clinical Significance	Authors	Year	Type of animals	Species of SOSA	Total number of isolates	Amikacin	Gentamycin	Kanamycin	Neomycin	Streptomycin	Tobramycin	Ciprofloxacin	Enrofloxacin	Levofloxacin	Marbofloxacin	Nalidixic Acid	Ofloxacin	Orbifloxacin	Vancomycin	Clindamycin	Lincomycin	Licospectin	Erythromycin	Tilmicosin	Tylosin	Methicillin	Oxacillin/Cefoxtin	Amoxicillin	Amoxicillin-Clavulini acid	Ampicillin	e-moxclav	Penicillin	Ticarcillin	Sulbectam+Ampicillin	Fusidic Acid	Trimethoprim sulfamethoxazole	sulphonamide	Doxycycline	Oxytetracycline	Tetracycline	Chloramphenicol	Linezolid	Mupirocin	polymixin B	Rifampicin	Chlorofenicol	Nitrofurantoin
Rwanda	Eastern	Infection	Ndahetuye	2019	Cow	S. epidermidis	46																											34
						S. sciuri	23																											12
						S. Chromogenes	9																											6
						S. xylosus	9																											9
						S. haemolyticus	8																											6
Tanzania	Eastern	Infection	Mdegela	2004	Cow	S. epidermidis	26				0	8																		1				4								13 (oxytetracycline)	8
						S. hyicus	1				1	1																		0				0								1	1
						S. intermedius	10				4	5																		3				5								5	4
Tanzania	Eastern	Both	Suleiman	2018	Cow	S. epidermidis	58		1	5	6	4																		17				41								11
Ethiopia	Eastern	Infection	Gadir	2005	Cow	S. epidermidis	35		0	1								35							8							20		16							10	9	0
						S. hycus	35		0	0								26							4							1		1							0	0	0
						S. intermdius	5		0	0								4							0							1		1							0	0	0
South Africa	Southern	Infection	Qekwana	2017	Dog	S. pseudintermedius	278	13	11	11					19					13		88		108			20				26	161		147				24		38			17
Tunisia	Northern	Colonisation	Gharsa	2013		S. Pseudintermedius	55			2		1										1			1									31			4	13				22	1
Tunisia	Northern	Colonisation	Gharsa	2015		S. pseudintermedius	2																																			1
South Africa	Southern	Infection	Blunt	2013	Dog	S. intermedius	319	54	8						8		8					8							0		23	210		210	8			78		156			0				0
Zimbabwe	Eastern	Infection	Kelly	1992	Dog	S. intermedius	37																											9
Egypt	Northern	Colonisation	Fahmy	2020	Dog	S. pseudintermedius	36	30														0			29				30			26	28									33					19
Botswana	Southern	Colonisation	Guta	2002	cows	S. xylosus	27		2																5			3				11		12								9	3
						S. hyicus	24		1																6			2				9		11								6	3
						S. sciuri	17		1																4			3				7		9								5	2
						S.epidermidis	12		5																8			1				7		9								8	6
						S. hominis	8		1																2			0				3		4								2	1
						S. haemolyticus	6		3																4			2				4		5								4	4
						S. chromogenes	4		0																1			0				2		2								1	1
Ethiopia	Eastern	Infection	Getahun	2008	cows	S. epidermidis	24			1		11													2							17		13					4		20					23
						S. intermedius	3																																2
Rwanda	Eastern	Infection	Antók	2019	cows	S. xylosus	36															1			1									5				2				9
						S. haemolyticus	24															11			3									7				2				12
						S. sciuri	14															7							1					4
						S. chromogenes	10															1			1									3				1				2
						S. epidermidis	8															1			1									7				1				7
						S. hominis	2							1								1			1				1					1								1
Nigeria	Western	Colonisation	Chah	2014	dogs	S. sciuri subspecies rodentium	10		5	6		2	1	1							0	8			8				oxa(10)/fox(10)					10				6				8	4		1
						S. haemolyticus	2		0	2		0	0	0							0	0			0				oxa(2)/fox(2)					2				2				2	2		0
Ethiopia	Eastern	Infection	Dabele	2021	cows	S. sciuri	2															0							2		2	2		2
Tunisia	Northern	Infection	Dhaouadi	2020	cows	S. sciuri	5					1						5					2		2				5					5	2		3					4
						S. xylosus	4											4					2		0				1					2			2					2
Egypt	Northern	Both	El-Razik	2017	buffaloes	S. hyicus	1																																			0
						S. epidermidis	3																																			2
						S. hominis	3																																			3
						S. xylosus	7																																			3
						S. sciuri	1																																			0
						S. intermedius	11																																			5
Egypt	Northern	Both	Abdel-Moein	2020	dogs	S. epidermidis	1																						1
					cats
					cattle
					sheep
					goats
South Africa	Southern	Infection	Qekwana	2019	cats	S. intermedius	17		1	2					1					2		3	3	4			1				1	2		3				3
Egypt	Northern	Colonisation	Osman	2016	buffaloes	S. intermedius	30		0			12		4							2	18							18			8		4								10					2
					cows	S. xylosus	28		2			14		6							4	16							16			14		10								6					2
						S. epidermis	10		0			4		2							0	4							4			4		2								4					0
						S. hominis	12		0			2		2							2	2							2			6		6								6					0
						S. hyicus	8		0			0		0							0	0							2			2		2								0					0
						S. chromogenes	4		0			0		0							0	2							0			0		0								0					0
						S. sciuri	2		0			0		0							0	0							0			2		2								0					0
Tunisia	Northern	Infection	Klibi	2018	cows	S. sciuri	2		0			0	0	0								2			2				oxa (2),fox(1)					1				0				0	0
						S. epidermidis	4		2			1	1	2								1			3				oxa (4),fox(4)					4				4				3	0
						S. haemolyticus	2		2			1	1	2								2			2				oxa(2),fox(2)					2				2				2	1
						S. chromogenes	1		0			0	0	0								0			0				oxa(1),fox(0)					0				0				0	0
						S. xylosus	2		0			0	0	0								2			2				oxa(2),fox(2)					2				0				0	0
South Africa	Southern	Colonisation	Pekana	2017	cows	S. xylosus	33		11	0		0									0				2							33		16								1	17				0
						S. hominis	24		12	0		0									0				2							24		10								1	8				0
						S. chromogenes	27		0	0		0									0				5							0		9								0	0				0
Egypt	Northern	Colonisation	Osman	2019		S. xylosus	4		0					0							0				2			0	3					0		0						4	2
						S. intermedius	1														1							1	1					1								1	1
South Africa	Southern	Infection	Prior	2022	dog	S. pseudintermedius	57	4	24	21					31							35			28	22			53		40			48				32		36
South Africa	Southern	Not Indicated	Idamokoro	2022	cow	S. haemolyticus	9		0	0				0		0		7	0		6				3					2		9		6								3						0
						S. sciuri	7		1	3				2		0		7	0		4				4					2		6		5								0						3
						S. hominis	14		0	0				0		0		13	0		2				0					1		0		13								4						0
						S. epidermidis	3		0	0				0		1		1	0		1				2					2		0		3								1						0
						S. xylosus	20		1	3				2		0		13	2		16				14					13		18		18								2						0
						S. chromogenes	4		0	0				0		0		3	0		1				1					1		0		3								1						0
						S. hyicus	1		0	0				0		0		1	0		0				0					0		0		0								1						0
Uganda	Eastern	Colonisation	Ikwap	2021	pigs	S. chromogens	2		1						0							0			1				0					1			0	1				0							0
						S. sciuri	2		0						0							1			0				0					0			2	0				1							0
						S. epidermidis	1		0						0							0			0				0					0			0	0				1							0
						S. hyicus	1		0						0							0			0				0					1			0	1				1							0
Egypt	Northern	Infection	Abed	2021	cows	S. intermedius	8			2				0							8	8			2				8		8	8						0
						S. xylosus	2			2				0							1	2			1				2		2	2						0
						S. haemolyticus	2			2				0							1	2			2				2		2	2						0
						S. epidermidis	1			0				0							1	1			0				1		1	1						0
						S. intermedius	2			1				0							0	2			0				2		2	2						0
						S. xylosus	1			1				0							1	1			0				1		1	1						0
						S. epidermidis	1			0				0							1	1			0				1		1	1						0
South Africa	Southern	Colonisation	Schmidt	2015	cows	S. chromogens	80		0			4										0			0				0		0	33		33			0	0				6		0
						S. epidermidis	1		0			0										0			0				0		0	1		1			0	1				0		0
						S. haemolyticus	2		0			0										0			0				0		0	1		1			0	0				0		0
						S. hyicus	4		0			0										0			0				0		0	0		0			1	0				0		0
						S. xylosus	5		0			0										0			0				0		0	0		0			1	0				2		0
Nigeria	Western	Colonisation	Lawal	2021	Pigs	S. sciuri	2																					2
						S. xylosus	1																					1
Nigeria	Western	Colonisation	Levi	2022	Pigs	S. intermedius	11		0			4		9	9						3				10				7			11		8				5				7		5
						S. hyicus	3		2			2		2	2						2				2				1			3		2				3				2		0
						S. haemolyticus	2		0			1		2	1						1				1				2			2		1				1				1		0
						S. epidermidis	2		0			1		0	0						0				2				2			2		2				1				2		1
						S. xylosus	8		1			7		8	7						2				7				7			8		8				7				7		3
						S. sciuri	14		0			10		12	10						1				12				12			14		12				8				10		3

## Sheet: Supplementary_4
Species with less than 30 isolates tested have been highlighted, blank cells represent no test performed
Blank cells represent no test performed
INFECTION (Number of studies = 14)
Species	Total Number Tested	AMINOCOGLYCOSIDE		FLUOROQUINOLONE		GLYCOPEPTIDE		LINCOSAMIDE		MACROLIDE		PENICILLIN		SULFONAMIDE		TETRACYCLINE		CHLORAMPHENICOL		RIFAMPICIN		METHICILLIN
		Number Tested	Number Resistant, (%)	Number Tested	Number Resistant, (%)	Number Tested	Number Resistant, (%)	Number Tested	Number Resistant, (%)	Number Tested	Number Resistant, (%)	Number Tested	Number Resistant, (%)	Number Tested	Number Resistant, (%)	Number Tested	Number Resistant, (%)	Number Tested	Number Resistant, (%)	Number Tested	Number Resistant, (%)	Number Tested	Number Resistant, (%)
S. chromogenes	20							10	1 (10)	10	1 (10)	19	9 (47.37)	10	1 (10)	10	2 (20)					1	1 (100)
S. epidermidis	145	91	22 (24.18)	41	37 (90.24)	2	2 (100)	14	4 (28.57)	73	14 (19.18)	145	88 (60.69)	38	9 (23.68)	97	53 (54.64)	61	8 (13.11)			30	6 (20)
S. haemolyticus	36	4	4 (100)	4	2 (50)	2	1 (50)	28	15 (53.57)	28	7 (25)	36	17 (47.22)	28	4 (14.29)	26	14 (53.85)	2	1 (50)			4	4 (100)
S. hominis	2			2	1 (50)			2	1 (50)	2	1 (50)	2	1 (50)			2	1 (50)					2	1 (50)
S. hyicus	36	36	1 (2.78)	35	26 (74.29)					35	4 (11.43)	36	1 (2.78)			36	1 (2.78)	36	0
S. iermidius	401	361	64 (17.73)	351	14 (3.99)	10	8 (80)	346	22 (6.36)	32	3 (9.38)	398	238 (59.80)	354	244 (68.93)	334	161 (48.20)	334	4 (1.20)	319	0	329	10 (3.04)
S. pseudintermedius	335	335	37 (11.04)	335	50 (14.93)			335	143 (42.69)	335	48 (14.33)	335	209 (62.39)	335	56 (16.72)	335	74 (22.09)	278	17 (6.12)			57	53 (92.98)
S. sciuri	46	5	1 (20)	5	5 (100)			23	11 (47.83)	7	4 (57.14)	46	24 (52.17)			5	4 (80)					23	10 (43.48)
S. xylosus	54	3	3 (100)	7	4 (57.14)	3	2 (66.67)	45	8 (17.78)	41	4 (9.76)	54	21 (38.89)	39	2 (5.13)	40	11 (27.5)					9	7 (77.78)
Total	1075	835	132 (15.81)	780	139 (17.82)	17	13 (76.47)	803	205 (25.53)	563	86 (15.28)	1071	608 (56.77)	804	316 (39.30)	885	321 (36.27)	711	30 (4.22)	319	0	455	92 (20.22)
COLONISATION (Number of studies =12)
Species	Total Number Tested	AMINOCGLYCOSIDE		FLUOROQUINOLONE		GLYCOPEPTIDE		LINCOSAMIDE		MACROLIDE		PENICILLIN		SULFONAMIDE		TETRACYCLINE		CHLORAMPHENICOL		RIFAMPICIN		METHICILLIN
		Number Tested	Number Resistant (%)	Number Tested	Number Resistant, (%)	Number Tested	Number Resistant, (%)	Number Tested	Number Resistant, (%)	Number Tested	Number Resistant, (%)	Number Tested	Number Resistant, (%)	Number Tested	Number Resistant, (%)	Number Tested	Number Resistant, (%)	Number Tested	Number Resistant, (%)	Number Tested	Number Resistant, (%)	Number Tested	Number Resistant, (%)
S. chromogenes	117	82	5 (6.09)					4	2 (50)	33	7 (21.21)	113	45 (39.82)	2	1 (50)	84	7 (8.33)
S. epidermidis	26	24	10 (41.67)	10	2 (20)			10	4 (40)	14	10 (71.43)	25	16 (64)	3	2 (66.67)	25	15 (60)					24	7 (29.16)
S. haemolyticus	12	10	6 (60.0)	2	2 (100)	2	1 (50)			8	5 (62.5)	12	10 (83.33)	4	3 (75)	10	7 (70)					10	6 (60)
S. hominis	44	44	15 (34.09)	12	2 (16.67)	12	2 (16.67)	12	2 (16.67)	32	4 (12.5)	44	34 (77.27)			44	9 (20.45)					12	2 (16.67)
S. hyicus	40	27	3 (11.11)	3	2 (66.67)	3	2 (66.7)			27	8 (29.63)	36	17 (47.22)	4	4 (100)	27	9 (33.33)					35	5 (14.28)
S. intermidius	42	41	16 (39.02)	41	13 (31.71)	42	6 (14.29)	30	18 (60)	11	10 (90.91)	42	20 (47.62)	11	5 (45.45)	42	18 (42.85)			30	2 (6.67)	42	26 (61.90)
S. pseudintermedius	93	36	30 (59.53)	55	2 (3.63)			55	1 (18.18)	91	30 (32.97)	91	59 (64.84)	55	13 (23.63)	93	56 (60.21)			36	19 (52.77)	36	30 (83.33)
S. sciuiri	47	43	17 (39.53)	24	13 (54.17)	14	1 (7.143)	12	9 (75)	41	24 (58.54)	53	35 (66.04)	24	14 (58.33)	53	24 (45.28)					41	27 (65.85))
S. xylosus	106	96	34(35.42)	36	14 (38.89)	36	6 (16.67)	28	16 (57.14)	72	16 (22.22)	86	66 (76.74)	8	7 (87.5)	105	29 (27.62)			28	2 (7.14)	68	30 (444.11)
Total	527	403	136 (34)	183	50 (27)	109	18 (1)	151	52 (34)	329	114 (35)	502	302 (60)	111	49 (44)	483	174 (36)	0	0	94	23 (24)	268	113 (42)
	AMINOCOGLYCOSIDE		FLUOROQUINOLONE		GLYCOPEPTIDE		LINCOSAMIDE		MACROLIDE		PENICILLIN		SULFONAMIDE		TETRACYCLINE		CHLORAMPHENICOL		RIFAMPICIN		METHICILLIN
	S	R	S	R	S	R	S	R	S	R	S	R	S	R	S	R	S	R	S	R	S	R
Infection	703	132	641	139	4	13	598	205	477	86	463	608	488	316	564	321	681	30	319	0	363	92
Colonising	267	136	133	50	91	18	99	52	215	114	200	302	62	49	309	174	0	0	71	23	155	113
p value	< 0.00001		.003583		< 0.00001		.023596		< 0.00001		.204368		.328923		.927796		ND		< 0.00001		0.00001
	Fishers exact test
	ND = Not Detected

## Sheet: Supplementary_5
NB: 0 means not detected			Oxacillin/Cefoxitin		Resistance Mechanism to other agents, if available please describe
Authors	Year	Species of SOASA	Number of MR Isolates	Number of mecA positive
Gharsa	2013	S. Pseudintermedius (55)	all MSSP	0	bla(Z), ant(6)-Ia,aph(3)’-III, erm(B), tet(M)
Gharsa	2015	S. delphini (19)	19
		S. pseudintermedius (2)	2		tem (m)
Fahmy	2020	S. pseudintermedius (36)	30	Not indicated	Not Applicable
Antók	2019	S. xylosus
		S. haemolyticus
		S. sciuri	1	1
		S. chromogenes
		S. saprophyticus
		S. epidermidis
		S. siccinus
		S. capitis
		S. hominis	1	1	blaZ,tet(K), tet(L), tet(O),erm(C),vga(A),sal(A)
		S. devriesei
		S. auricularis
		S. equorum
		S. simulans
Chah	2014	S. sciuri subspecies rodentium	10	10	blaZ, tet(K), tet(M), tet(L), erm(A), erm(B), erm(C), erm(T), mph(C), msr(A), msr(B), lnu(A), vga(A), vga(C), aacA-aphD, aphA-3, aadD, aadE, aadA, str, dfr(A), dfr(D), dfr(G), dfr(K), fexA, cfr, catpC194, catpC221, and catpC223 for
		S. lentus	3	3
		S. haemolyticus	2	2
		S. simulans	1	1
El-Ashker	2020	S. sciuri	Not detected		blaZ, tet(K), aacA-aphD, aphA3, msr(A), far1, Q6GD50 (fusC), sat, cat
		S. chromogenes
		S. haemolyticus		2
		S. xylosus
		S. hyicus
		S. warneri		1
		unidentified CoNS
Dhaouadi	2020	S. sciuri	oxacillin 8- Cefoxitin 5	4	tet K , ermA , ermB blaZ
		S. xylosus		2
		S. saprophyticus
		S. equoruim
		S. cohnii		1
Abdel-Moein	2020	S. epidermidis	1	1
		S. warneri	1	1
		S. felis			blaZ
Ugwu CC	2015	S. sciuri	10	10	blaZ, tet(K), tet(M), or tet(M) and tet(L), dfr(K)
		S. lentus	6	6
		S. cohnii	3	3
		S. haemolyticus	1	1
Osman	2016	S. intermedius	18	24	blaZ, tetK, tetL
		S. xylosus	16	18
		S. epidermis	4	6
		S. hominis	2	2
		S. hyicus	2	2
		S. chromogenes	0
		S. caprae	2
		S. simulans	0
		S. lentus	0
		S. lugdunensis	2	2
		S. sciuri	0	2
Klibi	2018	S. sciuri	2	1	erm(B), erm(T), erm(C), mph(C) or msr(A), dfr(A), blaZ
		S. warneri	3	1
		S. epidermidis	4	4
		S. haemolyticus	2	2
		S. pasteuri	4	4
		S. chromogenes	1	1
		S. cohnii	1	1
		S. xylosus	2	0
		S. equorum	1	0
Osman	2020	S. capitis	2	2	erm B, ermC, tetK, tetM, blaZ.
		S. xylosus	3	1
		S.carnosus	7	1
		S saccharolyticus	1	1
		S. auricularis	0	1
Moawad	2019	Staphylococcus lentus		2	erm(C), erm(B), erm(A),optrA,cfr, optrA, or valS
		Staphylococcus xylosus		0
		Staphylococcus saprophyticus		1
		S. sciuri		3
		Staphylococcus condimenti		0
		Staphylococcus cohnii		0
		Staphylococcus simulans		1
		Staphylococcus epidermidis		1
		Staphylococcus arlettae		0
Prior	2022	S. pseudintermedius	53	49
Abed	2021	S. scheliferi	12	10	vanA, vanC1, ermC
		S. intermedius	4	3
		S. xylosus	2	2
		S. haemolyticus	1	1

## Sheet: Supplementary_6
Author	Year	Species of SOSA	SCCmec Types described	Type of protocol used for SCCmec typing	Any strain typing results, if available please describe
Gharsa	2013	S. Pseudintermedius		MLST, PFGE	C4488-Strain ST44-MLST C4479 ST70 C4486 ST20 C4476 ST160 C4471 ST69 C4478 ST108 C4510 ST100 C4502 ST160 C4490 ST78 C4506 ST161 C4525 ST162
Gharsa	2015	S. delphini (19)		MLST PFGE	ST219, ST221, ST12, ST218, ST50, ST220, ST13,
		S. pseudintermedius (2)			ST193, ST196
El-Ashker	2020	S. chromogenes			ccrAA, (hypothetical), ccrC
		S.haemolyticus		MicroArray	ccrB4
		S. warneri	SCCmec V/VT		ccrAA, ccrC
Dhaouadi	2020	S. sciuri		International Working Group on the Classification of Staphylococcal Cassette Chromosome Elements (Multiplex PCR), PFGE	Not Applicable
		S. xylosus
		S. saprophyticus
		S. equoruim
		S. cohnii
El-Razik	2017	S. hyicus	Not Indicated	Not Indicated	Not Applicable
		S. epidermidis
		S. hominis
		S. xylosus
		S. sciuri
		S. lugdunensis
		S. simulans
		S. intermedius
Abdel-Moein	2020	S. epidermidis	SCCmec type I	Moosavian et al. (2017), multiplex PCR assay	Not Applicable
		S. warneri	SCCmec type V
		S. felis
Klibi	2018	S. xylosus		International Working Group on the Classification of Staphylococcal Cassette Chromo- some Elements (IWG-SCC)(Multiplex PCR)
		S. warneri
		S. chromogenes
		S. sciuri
		S. epidermidis	SCCmec type Iva		ccr A2/B2-classes B mec gene complex
		S. pasteuri
		S. haemolyticus
		S. succinus
		S. equorum
		S. saprophyticus
		S. cohnii
